# Supplementary material for: Divergent effects of short-term and continuous anthropogenic noise exposure on Western Bluebird parental care behavior
Source: PeerJ. 2024 Nov 26;12:e18558. doi: 10.7717/peerj.18558 (PMC11606327; doi:10.7717/peerj.18558)
Supplement: Supplemental Information 4 [file peerj-12-18558-s004.csv]

nestid	parent	trial	treatment	visits	date	number_chicks	track	tw10m	failed_attempt
SR088	female	2	Control	12	5/23/22	5	1	170	0
SR088	male	2	Control	6	5/23/22	5	1	38	0
SR088	female	1	Noise	8	5/23/22	5	1	273	0
SR088	male	1	Noise	3	5/23/22	5	1	0	0
SR073	female	1	Control	2	6/26/22	3	1	34	0
SR073	male	1	Control	4	6/26/22	3	1	561	0
SR073	female	2	Noise	3	6/26/22	3	1	166	0
SR073	male	2	Noise	0	6/26/22	3	1	274	0
PR009	female	1	Control	3	5/2/22	4	1	100	0
PR009	male	1	Control	3	5/2/22	4	1	36	0
PR009	female	2	Noise	6	5/2/22	4	1	197	0
PR009	male	2	Noise	3	5/2/22	4	1	117	0
PR082	female	2	Control	5	4/26/22	5	2	47	0
PR082	male	2	Control	12	4/26/22	5	2	292	0
PR082	female	1	Noise	6	4/26/22	5	2	268	1
PR082	male	1	Noise	8	4/26/22	5	2	83	1
PR017	female	1	Control	6	6/14/22	4	2	65	0
PR017	male	1	Control	5	6/14/22	4	2	63	0
PR017	female	2	Noise	9	6/14/22	4	2	194	1
PR017	male	2	Noise	3	6/14/22	4	2	156	0
SR065	female	1	Control	4	5/16/22	5	2	127	5
SR065	male	1	Control	0	5/16/22	5	2	63	0
SR065	female	2	Noise	2	5/16/22	5	2	134	13
SR065	male	2	Noise	0	5/16/22	5	2	53	1
PR020	female	2	Control	10	6/1/22	4	3	31	0
PR020	male	2	Control	5	6/1/22	4	3	19	0
PR020	female	1	Noise	5	6/1/22	4	3	0	1
PR020	male	1	Noise	7	6/1/22	4	3	1	0
PR027	female	2	Control	7	4/25/22	5	3	178	0
PR027	male	2	Control	6	4/25/22	5	3	21	0
PR027	female	1	Noise	5	4/25/22	5	3	291	1
PR027	male	1	Noise	2	4/25/22	5	3	704	1
PR057	female	2	Control	8	6/2/22	5	3	308	0
PR057	male	2	Control	10	6/2/22	5	3	100	0
PR057	female	1	Noise	7	6/2/22	5	3	826	0
PR057	male	1	Noise	12	6/2/22	5	3	523	0
PR005	female	1	Control	3	5/15/22	4	3	29	0
PR005	male	1	Control	3	5/15/22	4	3	374	0
PR005	female	2	Noise	3	5/15/22	4	3	136	1
PR005	male	2	Noise	4	5/15/22	4	3	824	0
SR071	female	1	Control	7	5/1/22	4	3	180	0
SR071	male	1	Control	4	5/1/22	4	3	153	0
SR071	female	2	Noise	2	5/1/22	4	3	257	0
SR071	male	2	Noise	0	5/1/22	4	3	351	0
PR033	female	1	Control	1	4/23/22	5	3	51	0
PR033	male	1	Control	3	4/23/22	5	3	99	0
PR033	female	2	Noise	5	4/23/22	5	3	253	1
PR033	male	2	Noise	5	4/23/22	5	3	130	0
SR054	female	2	Control	6	6/16/22	4	4	57	0
SR054	male	2	Control	3	6/16/22	4	4	239	0
SR054	female	1	Noise	5	6/16/22	4	4	0	0
SR054	male	1	Noise	1	6/16/22	4	4	0	0
SR009	female	1	Control	2	5/28/22	4	4	17	0
SR009	male	1	Control	6	5/28/22	4	4	146	0
SR009	female	2	Noise	6	5/28/22	4	4	49	0
SR009	male	2	Noise	5	5/28/22	4	4	22	0
SR027	female	1	Control	9	5/26/22	4	4	648	0
SR027	male	1	Control	2	5/26/22	4	4	136	0
SR027	female	2	Noise	9	5/26/22	4	4	514	0
SR027	male	2	Noise	4	5/26/22	4	4	1096	0
PR027(2)	female	2	Control	4	6/13/22	3	5	29	0
PR027(2)	male	2	Control	2	6/13/22	3	5	127	0
PR027(2)	female	1	Noise	9	6/13/22	3	5	131	0
PR027(2)	male	1	Noise	3	6/13/22	3	5	27	0
PR032	female	2	Control	16	5/29/22	4	5	55	0
PR032	male	2	Control	10	5/29/22	4	5	30	0
PR032	female	1	Noise	4	5/29/22	4	5	8	2
PR032	male	1	Noise	7	5/29/22	4	5	14	0
PR108	female	2	Control	3	5/26/22	5	5	0	0
PR108	male	2	Control	7	5/26/22	5	5	12	0
PR108	female	1	Noise	3	5/26/22	5	5	218	0
PR108	male	1	Noise	8	5/26/22	5	5	53	0
SR047	female	2	Control	3	5/30/22	4	5	182	0
SR047	male	2	Control	3	5/30/22	4	5	96	0
SR047	female	1	Noise	4	5/30/22	4	5	167	0
SR047	male	1	Noise	1	5/30/22	4	5	410	2
SR032	female	1	Control	2	5/25/22	4	5	80	0
SR032	male	1	Control	1	5/25/22	4	5	941	0
SR032	female	2	Noise	5	5/25/22	4	5	148	0
SR032	male	2	Noise	7	5/25/22	4	5	452	1
PR078	female	2	Control	2	5/15/22	3	6	11	0
PR078	male	2	Control	3	5/15/22	3	6	109	0
PR078	female	1	Noise	3	5/15/22	3	6	8	0
PR078	male	1	Noise	2	5/15/22	3	6	110	0
PR45	female	2	Control	5	4/25/22	5	6	58	0
PR45	male	2	Control	4	4/25/22	5	6	339	0
PR45	female	1	Noise	3	4/25/22	5	6	283	0
PR45	male	1	Noise	1	4/25/22	5	6	171	0
SR038	female	1	Control	6	5/3/22	4	6	24	0
SR038	male	1	Control	9	5/3/22	4	6	965	0
SR038	female	2	Noise	4	5/3/22	4	6	31	0
SR038	male	2	Noise	5	5/3/22	4	6	135	0
PR028	female	1	Control	8	6/10/22	5	3	527	0
PR028	male	1	Control	2	6/10/22	5	3	432	0
PR028	female	2	Noise	7	6/10/22	5	3	601	0
PR028	male	2	Noise	3	6/10/22	5	3	24	0
