# Supplementary material for: Divergent effects of short-term and continuous anthropogenic noise exposure on Western Bluebird parental care behavior
Source: PeerJ. 2024 Nov 26;12:e18558. doi: 10.7717/peerj.18558 (PMC11606327; doi:10.7717/peerj.18558)
Supplement: Supplemental Information 6 [file peerj-12-18558-s006.csv]

	year	nestbox	site	noise	feedrate	enterrate	missedfeed	latency	chicks	laydate	time
10	2012	CP03B2	CP03	58.4	5.57016865232864	10.0263035741916	4.45613492186291	342	4	131	10.25
11	2012	CP03B7	CP03	58.4	2.47116968698517	4.94233937397035	2.47116968698517	620	4	154	10.5
14	2013	CP03B10	CP03	59.6	9.01448756930782	14.165623323198	5.15113575389018	1161	5	123	14
18	2013	TP03B10	TP03	60.4	7.31707317073171	7.31707317073171	0	519	5	116	11.5
27	2012	CP05B2	CP05	62.8	9.24921495860691	13.3599771624322	4.11076220382529	499	4	159	12.5
32	2013	TP03B5	TP03	63.7	5.30104712041885	5.30104712041885	0	670	3	126	11.25
35	2013	CP06B3	CP06	65.8	6.61258227460585	12.6741160263279	6.06153375172203	425	5	134	11.75
36	2013	CP06B5	CP06	66.1	6.11090154658619	6.11090154658619	0	329	5	133	12.25
39	2013	TP04B5	TP04	69.1	8.06331193071525	10.2135284455726	2.1502165148574	192	6	120	19.5
41	2013	TP03B2	TP03	70	12.4036095159967	14.1755537325677	1.77194421657096	231	5	132	13.25
46	2013	TP10B6	TP10	78.5	10.7849011384062	12.9418813660875	2.15698022768125	387	4	125	17.75
47	2013	TP05B5	TP05	79.6	18.5861795075457	22.1604447974583	3.57426528991263	124	3	132	14
49	2012	TP05B4	TP05	82.3	12.7743461690104	13.7205940333815	0.94624786437114	271	4	117	14.5
